# Supplementary material for: KSHV hijacks the antiviral kinase IKKε to initiate lytic replication
Source: PLoS Pathog. 2025 Jan 17;21(1):e1012856. doi: 10.1371/journal.ppat.1012856 (PMC11781660; doi:10.1371/journal.ppat.1012856)
Supplement: S2 Table — (XLSX) [file ppat.1012856.s006.xlsx]

## Sheet: Sheet1
Primers used for plasmid construction
Plasmid	Forward Primers	Reverse Primers
pCDH-3flag-IKKε	CCTCCATAGAAGATTCTAGAatgcagagcacagccaattacctgtg	TAATCTGCGGCCGCGGATCCgacatcaggaggtgctggga
pCDH-3flag-IKKε-aa1-300	CCTCCATAGAAGATTCTAGAatgcagagcacagccaattacctgtg	TAATCTGCGGCCGCGGATCCcgcaaagaactggtcgaagc
pCDH-3flag-IKKε-aa300-500	TCCATAGAAGATTCTAGAatggcggagaccagtgacatcct	TAATCTGCGGCCGCGGATCCccgcagcctggacctcagttctgc
pCDH-3flag-IKKε-aa500-716	TCCATAGAAGATTCTAGAatgcggactctagcggaggtcc	TAATCTGCGGCCGCGGATCCgacatcaggaggtgctggga
pCDH-3flag-IKKε-K231R	gggccacggcggaacaGggagatcatgtaccgg	ccggtacatgatctccCtgttccgccgtggccc
pCDH-3flag-IKKε-K82R	ggaagccggcagaGggtactggtgatg	catcaccagtaccCtctgccggcttcc
pCDH-3flag-IKKε-K154R	cagagcatctacaGgctgacagacttc	gaagtctgtcagcCtgtagatgctctg
pCDH-3flag-IKKε-K192-196R	gcggtgcttcgaaGgccccagcaaaGagcgttcggggtg	caccccgaacgctCtttgctggggcCttcgaagcaccgc
pCDH-3flag-IKKε-K241R	atcaccacAgagaGgccggctggggcc	ggccccagccggcCtctcTgtggtgat
pCDH-3flag-IKKε-K341R	gaggccgtgcacaGgcagaccagtgtg	cacactggtctgcCtgtgcacggcctc
pCDH-3flag-IKKε-K401-405R	ctggacgtccccaGgttcgtccccaGagtggacctgcag	ctgcaggtccactCtggggacgaacCtggggacgtccag
pCDH-3flag-IKKε-K549-555-558-559R	tgctgtttggacaGgatgaacttcatctacaGacagttcaGgaGgtctaggatgagg	cctcatcctagacCtcCtgaactgtCtgtagatgaagttcatcCtgtccaaacagca
pCDH-3flag-IKKε-K575-578-586R	agcagattcacaGgctggataGggtgaatttcagtcatttagccaGaagactcctgcag	ctgcaggagtcttCtggctaaatgactgaaattcaccCtatccagcCtgtgaatctgct
pCDH-3flag-IKKε-K691R	tgcgaggggatgaGgctgctggcatct	agatgccagcagcCtcatcccctcgca
pCDH-3flag-IKKε-K38A	ccggagagctggttgctgtgGCggtcttcaacactaccagcta	tagctggtagtgttgaagaccGCcacagcaaccagctctccgg
pCDH-3flag-IKKε-K549R	cagtgctgtttggacaGgatgaacttcatctac	gtagatgaagttcatcCtgtccaaacagcactg
pCDH-3flag-IKKε-sg1-PAM	catcgcgacatcaagccAggAaacatcatgcgcctc	gaggcgcatgatgttTccTggcttgatgtcgcgatg
pKH3-IKKε	TTCCAGATTACGCTGGATCCatgcagagcacagccaatta	GGGCCATGGCGGCCATCGATgacatcaggaggtgctggga
pCDNA3.1-myc-IKKε	ctagttaagcttGCCACCatgcagagcacagccaattacc	AACCGcgggccctctagaGGgacatcaggaggtgctggga
IKKε-sg1	CACCGtgcatcgcgacatcaagccg	AAACcggcttgatgtcgcgatgcaC
IKKε-sg2	CACCGgccccagcaaaaagcgttcg	AAACcgaacgctttttgctggggcC
TBK1-sg1	CACCGtccacgttatgatttagacg	AAACcgtctaaatcataacgtggaC
TBK1-sg2	CACCGcgacgcttagtcttagaacc	AAACggttctaagactaagcgtcgC
PML-sg1	CACCGccgggaaagcaagttccgcg	AAACcgcggaacttgctttcccggC
PML-sg2	CACCGgcggtaccagcgcgactacg	AAACcgtagtcgcgctggtaccgcC
pCDH-3flag-ORF45	CCTCCATAGAAGATTCTAGAatggcgatgtttgtgaggac	GCGGCCGCGGATCCgtccagccacggccag
pKH3-ORF45	TCCAGATTACGCTGGATCCatggcgatgtttgtgaggacc	CATGGCGGCCATCGATgtccagccacggccag
pEGFP-ORF45	ATCTCGAGCTCAAGCTTCGAATTCatggcgatgtttgtgaggacc	GTTATCTAGATCCGGTGGATCCgtccagccacggccagttat
pCDNA3.1-myc-ORF45	ggctagttaagcttGCCACCatggcgatgtttgtgaggacc	AACCGcgggccctctagaGGgtccagccacggccagttat
pKH3-PML	TTCCAGATTACGCTGGATCCatggagcctgcacccgcc	GGGCCATGGCGGCCATCGATctaaattagaaaggggtgggggtagc
pEGFP-PML	GCTCAAGCTTCGAATTCatggagcctgcacccg	AGATCCGGTGGATCCctaaattagaaaggggtggggg
