# Supplementary material for: KSHV hijacks the antiviral kinase IKKε to initiate lytic replication
Source: PLoS Pathog. 2025 Jan 17;21(1):e1012856. doi: 10.1371/journal.ppat.1012856 (PMC11781660; doi:10.1371/journal.ppat.1012856)
Supplement: S3 Table — (XLSX) [file ppat.1012856.s007.xlsx]

## Sheet: Sheet1
KSHV primers used for reverse-transcription real-time quantitative PCR
Primer pair	Forward primer sequence	Reverse primer sequence
K1	TGATTTCAACGCCTTACACG	CGCAAAAGCCGAGTATTGTT
ORF4	GCCTCAGAGACCGCGAGA	AGCGATTTTTAGACGCCGG
ORF6	CTGCCATAGGAGGGATGTTTG	CCATGAGCATTGCTCTGGCT
ORF7	TTTATTTCCCAGTCCTCCAAATG	GGGAAGCATGCCCGC
ORF8	CCCGACGTAGATCGCAGG	GTTTTTGATTTCCTCCCGTGTT
ORF9	TAGGCGCTTCGTGCTGG	CCGGATTGCTGCACTCGTA
ORF10	GGGCGTGGCAATGGC	AAGCTGTATGGTGCCTGGCT
K2	ACCCTTGCAGATGCCGG	GGATGCTATGGGTGATCGATG
ORF2	TGCTCGCCAGGCTTGG	CGTGTTTCTCTCGCATGATAGC
K3	AGCCCCATCGCCCG	TGAGCGGTATAGGGCCACTTAC
ORF70	AGGCGCGGAAAGGGAC	AAACGCATATAGAGCCACTACGG
K4	TTGTCCGGTCTATGCCAGG	CTGCCTTGCTTTGTTTGCAA
K5	ACAAGGACCGTCAATTCGATG	TGCCATACCGACGGCC
K6	GGCGTGTACGACACGAGTGA	GCGTACTGCTTGCCACGTT
ORF17	GAGCGACTGCTGGCTTCAAC	CGGTGGAGAAAGACGCTCC
ORF18	AACGTATGCGGTCTCGGGT	GCACCAAGGTAGGCCAGCT
ORF19	ATACCAGGTTCAAGCGGCG	TGGATTGCTGGAGTTTGGG
ORF20	CGGCTACTTAGAAACCGCCA	CCACCTACCGCCGGC
ORF21	CGTAGCCGACGCGGATAA	TGCCTGTAGATTTCGGTCCAC
ORF22	TCGGCAGTATGCGGAACTG	AGTGGTGAACGTGGGCATG
ORF23	TGCCGTCACATATCAGTTCGA	CCCCAAAGACCGTCAAAGC
ORF24	AGAAGTCAAACAGGCCCCG	GTTCGTTTCTCAGGCTTGACG
ORF26	AGCCGAAAGGATTCCACCAT	TCCGTGTTGTCTACGTCCAG
ORF27	CACCACGTTTGGACGCATT	TAATCCGTAGGCCTGCCGT
ORF28	GGAGGAATGGTGGACGGC	AAGACCAATCACGGGAGGCT
ORF29b	GAAGTGCCTTGGAAAACAGC	GCTTCTGGTGGGAGTCTGAG
ORF30	GAGCAAGTGGTCGCGGG	TTTTGTGACATAGAGAGTCAGCGAG
ORF31	TGTGCGGTATTTGCAGACAT	ATAATGGCCGAGATGGTGTC
ORF32	GAGTCTTGTGGCATGCGTGA	CCCCCAGGTAACACAAGCC
ORF33	GACCGGGAATGGAGTGACTA	AGCTGTTACCCTGCTCTGGA
ORF29a	GGCCAGAAAAACACACGACT	CGTTCAGAAAGGACGAAAGG
ORF34	ACCCCCTTCCGTTGCTATG	ACAGTCGGCCCGACAAAA
ORF35	AGGCGGGCCAGAGGTTT	GCGGCTGGCGCAAA
ORF37	CCCGTCTACTTTCCCCGAG	ACTTCTTGACCAAAAGTTGGCAG
ORF38	GGGAACCGCTCGACGTAGT	GCTCAAGCAACATGCCCTTT
ORF39	TGGTCTTTGCTGGGAGGG	CGCCGACGGTCGATAGAA
ORF40	AACGTCAGAACACCCAGACC	ATAGAGCTGTGCCACGTTCC
ORF41	GGACCAGACACTGAGGGAAA	GTTTAGGGCTCGTTCAATGC
ORF42	GACGAAGGCCGCGTCC	ATTATTTGTCGCGCCAGAAAG
ORF43	GGATATGGTGTCCTGAGAATAGGTG	GCTGGCTCCCGTTGTTGA
ORF44	GCCGGTGTCTCAAGAGCTG	TGTCCCCCTCCTGCCC
ORF45	GCTTTGCGGCTTAAGTTTGG	CGCCTCCTCTGGTAGCGA
ORF46	CTGGGATTGGTTCACGAGTT	TGAGCGGAGTTCTGTCAATG
ORF47	TTGACCTGCGTGCGCTC	GGTTCTGTTAGCGGAAGTCAGAC
ORF49	ACAAAATGGGAGAGGCACCA	GCGCCCCTGGAATCAGA
K8	CATGCTGATGCGAATGTGC	AGCTTCAACATGGTGGGAGTG
K8.1	TGGTGCTAGTAACCGTGTGCC	TCTGCATTGTAGTGCGCGTC
ORF52	GGCACCAGGAGGCGGT	TCGCTTAGAATCGACGTCTGC
ORF53	GCAACGTCATAGAATCCTGGG	GCTCAGCGCCAGGCCT
ORF54	TTGCGCCATAGGAAGCTAGC	TCGCGAAAATGCACTCGAG
ORF55	ACGAATGCATCGCGGAA	CGGAGGCAACTTTACCCAAG
ORF56	GACGGCCTAGAGCGATACTG	CGATAGGCTGAGGTCATGGT
K9	GGCCCACTAATATGTCAGCCA	CATTGTCCCGCAACCAGACT
K10	CCCAACAGGCCAGCTACATAA	CTTCGTGGAACTCTGAGACGC
K10.5	TGGTCTTCTCCGATGCTTCT	TCACCTACACAGTGGGTCATCAC
K11	ATCCGAGTCATATTCAGGCGA	AATCGAGAACCTGAAGGGTCC
ORF58	TGCGGAGCATTTATGGTGTA	TGCCTAAATGCCAAAAGTCC
ORF59	CGAGTCTTCGCAAAAGGTTC	AAGGGACCAACTGGTGTGAG
ORF60	GCCTTGCCAACGATTACATT	CGTGACTGGGTTTTTCCTGT
ORF61	CCCATCTTGTTTCATCCCAGA	CTGACGGCTCTTCAGTGCC
ORF62	GCCACACGCGGCCTC	TCTGAACGTGAAGGGCACG
ORF63	GCGACTTCGTGCGCGT	ATGCGACAGATGTACGTGCG
ORF65	ATATGTCGCAGGCCGAATAC	CCACCCATCCTCCTCAGATA
ORF66	GAACTCCAGCAGCTGTGAGGT	CTGCCCTATTAAAGCACCGTG
ORF67	TCAGTCCCTGGATTTGGAAC	CGTGCTGCATTCTAACCGTA
ORF68	GTGGTCGCATCCCACGA	ATGGACCCTGTGAGGTGTCTG
ORF69	TGCAGTGCAGGTACACACCA	GCATCTCGTCGGTGCAGTCT
K12	TTCATGTCCCGGATGTGTTA	TAATCGCCAACAGACAAACG
ORF71	GGATGCCCTAATGTCAATGC	GGCGATAGTGTTGGGAGTGT
ORF72	CATTGCCCGCCTCTATTATCA	ATGACGTTGGCAGGAACCA
K14	TGGTGGGCCTATTTGGGATA	GATGCACCGCCCTGCTT
ORF75	GAGAACCCCGACAAGGACTG	ACACGGGCTTTGAGGTGG
K15	CCCAATGTATTCGGGTATGC	TCCCACCATCAACCCTTAAA
H-GAPDH	GAAGGTGAAGGTCGGAGTC	GAAGATGGTGATGGGATTTC
